# Supplementary material for: The Morphology Dependent Interaction between Silver Nanoparticles and Bovine Serum Albumin
Source: Materials (Basel). 2023 Aug 25;16(17):5821. doi: 10.3390/ma16175821 (PMC10488934; doi:10.3390/ma16175821)
Supplement: Supplementary file 1 [file materials-16-05821-s001.zip]

Archive with 1 entries (1 files):
- materials-1990644-SI.pdf
